# Supplementary material for: Psychophysiological Regulation and Classroom Climate Influence First and Second Graders’ Well-Being: The Role of Body Mass Index
Source: Eur J Investig Health Psychol Educ. 2021 Dec 3;11(4):1581–98. doi: 10.3390/ejihpe11040112 (PMC8700215; doi:10.3390/ejihpe11040112)
Supplement: Supplementary file 1 [file ejihpe-11-00112-s001.zip]

Archive with 1 entries (1 files):
- ejihpe-1456879-supplementary.pdf
